# Supplementary material for: Rational Design of a Low-Data Regime of Pyrrole Antioxidants for Radical Scavenging Activities Using Quantum Chemical Descriptors and QSAR with the GA-MLR and ANN Concepts
Source: Molecules. 2023 Feb 7;28(4):1596. doi: 10.3390/molecules28041596 (PMC9959680; doi:10.3390/molecules28041596)
Supplement: Supplementary file 1 [file molecules-28-01596-s001.zip]

Archive with 1 entries (1 files):
- molecules-2191099-supplementary.pdf
